# Supplementary material for: Evaluation of a nurse-led chronic kidney disease clinic: a single-centre cohort study
Source: Clin Kidney J. 2026 Mar 16;19(4):sfag084. doi: 10.1093/ckj/sfag084 (PMC13153467; doi:10.1093/ckj/sfag084)
Supplement: sfag084_Supplemental_Files [file sfag084_Supplemental_Files.zip]

Archive with 2 entries (2 files):
- Supplemental Appendix Survey_CKDNPClinic.pdf
- Supplementary Appendix 10Sept25.docx
